# Supplementary material for: Specific gene expression profiles and chromosomal abnormalities are associated with infant disseminated neuroblastoma
Source: BMC Cancer. 2009 Feb 3;9:44. doi: 10.1186/1471-2407-9-44 (PMC2642835; doi:10.1186/1471-2407-9-44)
Supplement: Additional file 2 — Quantitative real-time polymerase chain reaction analysis. Genes located on chromosomes 1 and 17 analyzed for quantification of differential expression. [file 1471-2407-9-44-S2.xls]

## Sheet: Hoja1
Additional file 2
Quantitative Real-time Polymerase Chain Reaction Analysis
List of genes analyzed to determine gene expression levels
	Analysis	Gene Symbol	Gene	Chr. Loc.
Chromosome 1	Gene expression	GNB1	Guanine nucleotide-binding protein, beta polypeptide-1	1p36.33
		CHD5	Chromodomain helicase DNA binding protein 5	1p36.31
		RERE	Arginine-glutamic acid dipeptide (RE) repeats	1p36.1-p36.2
Chromosome 17	Gene expression	VAMP2	Vesicle-associated membrane protein-2	17p13.1
		PMP22	Peripheral Myelin Protein 22	17p11.2
		NME1	Non-metastatic cells 1	17q21.3
