# Supplementary material for: Specific gene expression profiles and chromosomal abnormalities are associated with infant disseminated neuroblastoma
Source: BMC Cancer. 2009 Feb 3;9:44. doi: 10.1186/1471-2407-9-44 (PMC2642835; doi:10.1186/1471-2407-9-44)
Supplement: Additional file 3 — Gene expression profiling. List of genes identified to be differentially expressed in infant NB. Genes are displayed according to the tumour INSS stage exhibiting higher expression levels and gene chromosomal localization. Table A. Analysis Stage 4s versus Stage 4 < 12 months. List of 231 differentially expressed genes; Raw P < 0,01; Table B. Analysis of Stage 4s versus Stage 4 < 18 months. List of 220 differentially expressed genes; Raw P < 0,01; Table C. Analysis of Stage 4s versus Stage 4 < 18 months without MYCN amplification. List of 107 differentially expressed genes; Raw P < 0,01. [file 1471-2407-9-44-S3.xls]

## Sheet: Hoja1
Additional file 3
List of differentially expressed genes identified applying different multiple testing corrections.
Differentially expressed genes are displayed according to INSS stage with higher expression levels and chromosomal location
Table A. Analysis Stage 4s versus Stage 4 < 12 months (RAW <0.01)
231 differentially expressed genes
Stage	Probe Set ID	Gene Title	Gene Symbol	Chromosomal Location	FDR	PPV
ST4s	39150_at	ring finger protein 11	RNF11	1pter-p22.1	0.455984	0.544016
ST4s	362_at	protein kinase C, zeta	PRKCZ	1p36.33-p36.2	0.395591	0.604409
ST4s	33341_at	guanine nucleotide binding protein (G protein), beta polypeptide 1	GNB1	1p36.33	0.395591	0.604409
ST4s	486_at	caspase 9, apoptosis-related cysteine peptidase	CASP9	1p36.3-p36.1	0.395591	0.604409
ST4s	39584_at	calmodulin binding transcription activator 1	CAMTA1	1p36.31-p36.23	0.514515	0.485485
ST4s	32093_at	chromodomain helicase DNA binding protein 5	CHD5	1p36.31	0.380746	0.619254
ST4s	39261_at	GLI-Kruppel family member HKR3	HKR3	1p36.3	0.514515	0.485485
ST4s	35783_at	vesicle-associated membrane protein 3 (cellubrevin)	VAMP3	1p36.23	0.380746	0.619254
ST4s	39171_at	catenin, beta interacting protein 1	CTNNBIP1	1p36.22	0.380746	0.619254
ST4s	41498_at	calsyntenin 1	CLSTN1	1p36.22	0.380746	0.619254
ST4s	34369_at	mitofusin 2	MFN2	1p36.22	0.474384	0.525616
ST4s	41189_at	tumor necrosis factor receptor superfamily, member 25	TNFRSF25	1p36.2	0.435667	0.564333
ST4s	40139_at	FK506 binding protein 12-rapamycin associated protein 1	FRAP1	1p36.2	0.435667	0.564333
ST4s	32253_at	arginine-glutamic acid dipeptide (RE) repeats	RERE	1p36.1-p36.2	0.514515	0.485485
ST4s	32049_f_at	Transcription elongation factor B (SIII), polypeptide 3 (110kDa, elongin A)	TCEB3	1p36.1	0.380746	0.619254
ST4s	34200_at	chloride channel 6	CLCN6	1p36	0.254229	0.745771
ST4s	315_at	PR domain containing 2, with ZNF domain	PRDM2	1p36	0.455984	0.544016
ST4s	36166_at	DnaJ (Hsp40) homolog, subfamily C, member 8	DNAJC8	1p35.3	0.536803	0.463197
ST4s	38685_at	syntaxin 12	STX12	1p35-p34.1	0.22125	0.77875
ST4s	38307_at	neurochondrin	NCDN	1p34.3	0.514515	0.485485
ST4s	38308_g_at	neurochondrin	NCDN	1p34.3	0.392493	0.607507
ST4s	34705_at	trafficking protein particle complex 3	TRAPPC3	1p34.3	0.506853	0.493147
ST4s	36960_at	polyhomeotic-like 2 (Drosophila)	PHC2	1p34.3	0.435667	0.564333
ST4s	39762_at	zinc finger protein 262	ZNF262	1p32-p34	0.527528	0.472472
ST4s	37808_at	sorting nexin 7	SNX7	1p21.3	0.435667	0.564333
ST4s	36812_at	breast cancer anti-estrogen resistance 3	BCAR3	1p22.1	0.455984	0.544016
ST4s	39102_at	G-protein signalling modulator 2 (AGS3-like, C. elegans)	GPSM2	1p13.3	0.514515	0.485485
ST4s	32798_at	glutathione S-transferase M3 (brain)	GSTM3	1p13.3	0.48357	0.51643
ST4s	876_at	guanine nucleotide binding protein (G protein), alpha inhibiting activity polypeptide 3	GNAI3	1p13	0.435667	0.564333
ST4s	36144_at	synaptotagmin XI	SYT11	1q21.2	0.474384	0.525616
ST4s	34835_at	nicastrin	NCSTN	1q22-q23	0.514515	0.485485
ST4s	34023_at	Fc fragment of IgE, high affinity I, receptor for; alpha polypeptide	FCER1A	1q23	0.380746	0.619254
ST4s	35695_at	lysosomal trafficking regulator	LYST	1q42.1-q42.2	0.435667	0.564333
ST4s	35762_at	F-box protein 28	FBXO28	1q42.12	0.45646	0.54354
ST4s	1846_at	lectin, galactoside-binding, soluble, 8 (galectin 8)	LGALS8	1q42-q43	0.514515	0.485485
ST4s	33345_at	kinesin family member 3C	KIF3C	2p23	0.514515	0.485485
ST4s	33458_r_at	calmodulin 2 (phosphorylase kinase, delta)	CALM2	2p21	0.474384	0.525616
ST4s	911_s_at	calmodulin 2 (phosphorylase kinase, delta)	CALM2	2p21	0.392493	0.607507
ST4s	33388_at	testis expressed sequence 261	TEX261	2p13.3	0.514515	0.485485
ST4s	40628_at	AP2 associated kinase 1	AAK1	2p14	0.514515	0.485485
ST4s	39845_at	HtrA serine peptidase 2	HTRA2	2p12	0.455984	0.544016
ST4s	40140_at	ring finger protein 103	RNF103	2p11.2	0.514515	0.485485
ST4s	459_s_at	bridging integrator 1	BIN1	2q14	0.514515	0.485485
ST4s	38461_at	nebulin	NEB	2q22	0.514515	0.485485
ST4s	41524_at	inositol polyphosphate-1-phosphatase	INPP1	2q32	0.435667	0.564333
ST4s	37365_at	DnaJ (Hsp40) homolog, subfamily B, member 2	DNAJB2	2q32-q34	0.455984	0.544016
ST4s	34719_at	glutaminase	GLS	2q32-q34	0.318802	0.681198
ST4s	40064_at	amyotrophic lateral sclerosis 2 (juvenile) chromosome region, candidate 3	ALS2CR3	2q33	0.435667	0.564333
ST4s	36044_at	phosphodiesterase 6D, cGMP-specific, rod, delta	PDE6D	2q35-q36	0.514515	0.485485
ST4s	36924_r_at	secretogranin II (chromogranin C)	SCG2	2q35-q36	0.514515	0.485485
ST4s	37490_at	solute carrier family 4, anion exchanger, member 3	SLC4A3	2q36	0.538509	0.461491
ST4s	33881_at	Acyl-CoA synthetase long-chain family member 3	ACSL3	2q34-q35	0.435667	0.564333
ST4s	36844_at	dedicator of cytokinesis 3	DOCK3	3p21.31	0.514515	0.485485
ST4s	39196_i_at	Leucine-rich repeats and immunoglobulin-like domains 1	LRIG1	3p14	0.435667	0.564333
ST4s	40175_at	hypothetical protein MGC21688	MGC21688	3q27.1	0.514515	0.485485
ST4s	31494_at	Hypothetical protein MGC29898	MGC29898	4p15.31	0.435667	0.564333
ST4s	34144_at	toll-like receptor 6	TLR6	4p14	0.514515	0.485485
ST4s	33514_at	calcium/calmodulin-dependent protein kinase IV	CAMK4	5q21.3	0.521729	0.478271
ST4s	1252_at	chromosome 5 open reading frame 18	C5orf18	5q22-q23	0.48357	0.51643
ST4s	38342_at	PHD finger protein 15	PHF15	5q31.1	0.435667	0.564333
ST4s	32002_at	GDNF family receptor alpha 3	GFRA3	5q31.1-q31.3	0.435667	0.564333
ST4s	39642_at	elongation of very long chain fatty acids (FEN1/Elo2, SUR4/Elo3, yeast)-like 2	ELOVL2	6p24.1	0.514515	0.485485
ST4s	296_at	Homo sapiens, tubulin beta	TUBB	6p21.33	0.514515	0.485485
ST4s	297_g_at	Homo sapiens, tubulin beta	TUBB	6p21.33	0.506853	0.493147
ST4s	40446_at	PHD finger protein 1	PHF1	6p21.3	0.435667	0.564333
ST4s	32076_at	Down syndrome critical region gene 1-like 1	DSCR1L1	6p21.1-p12.3	0.514515	0.485485
ST4s	1255_g_at	guanylate cyclase activator 1A (retina)	GUCA1A	6p21.1	0.531614	0.468386
ST4s	32780_at	dystonin	DST	6p12-p11	0.435667	0.564333
ST4s	32781_f_at	dystonin	DST	6p12-p11	0.395591	0.604409
ST4s	39732_at	microtubule-associated protein 7	MAP7	6q23.3	0.514515	0.485485
ST4s	33392_at	WIPI49-like protein 2	WIPI-2	7p22.1	0.514515	0.485485
ST4s	31400_at	diacylglycerol kinase, beta 90kDa	DGKB	7p21.3	0.514515	0.485485
ST4s	41872_at	deafness, autosomal dominant 5	DFNA5	7p15	0.514515	0.485485
ST4s	35279_at	Tax1 (human T-cell leukemia virus type I) binding protein 1	TAX1BP1	7p15	0.514515	0.485485
ST4s	32728_at	amphiphysin (Stiff-Man syndrome with breast cancer 128kDa autoantigen)	AMPH	7p14-p13	0.435667	0.564333
ST4s	40470_at	oxoglutarate (alpha-ketoglutarate) dehydrogenase (lipoamide)	OGDH	7p14-p13	0.45646	0.54354
ST4s	35152_at	receptor (calcitonin) activity modifying protein 3	RAMP3	7p13-p12	0.435667	0.564333
ST4s	41055_at	KIAA0363 protein	KIAA0363	7p13	0.435667	0.564333
ST4s		similar to KIAA0363	LOC392666
ST4s	39865_at	Potassium channel tetramerisation domain containing 7	KCTD7	7q11.21	0.435667	0.564333
ST4s	41396_at	cytoplasmic linker 2	CYLN2	7q11.23	0.514515	0.485485
ST4s	32820_at	CCR4-NOT transcription complex, subunit 4	CNOT4	7q22-qter	0.506853	0.493147
ST4s	37679_at	interferon-related developmental regulator 1	IFRD1	7q22-q31	0.514515	0.485485
ST4s	37286_at	neuronal cell adhesion molecule	NRCAM	7q31.1-q31.2	0.474384	0.525616
ST4s	39653_at	POT1 protection of telomeres 1 homolog (S. pombe)	POT1	7q31.33	0.379652	0.620348
ST4s	32656_at	multiple PDZ domain protein	MPDZ	9p24-p22	0.380746	0.619254
ST4s	32415_at	interferon, alpha 5	IFNA5	9p22	0.514515	0.485485
ST4s	39674_r_at	extracellular matrix protein 2, female organ and adipocyte specific	ECM2	9q22.3	0.514515	0.485485
ST4s	40468_at	formin binding protein 1	FNBP1	9q34	0.514515	0.485485
ST4s	40049_at	death-associated protein kinase 1	DAPK1	9q34.1	0.514515	0.485485
ST4s	35087_at	CUG triplet repeat, RNA binding protein 2	CUGBP2	10p13	0.474384	0.525616
ST4s	619_s_at	membrane-spanning 4-domains, subfamily A, member 1	MS4A1	11q12	0.514515	0.485485
ST4s	1004_at	Burkitt lymphoma receptor 1, GTP binding protein (chemokine (C-X-C motif) receptor 5)	BLR1	11q23.3	0.514515	0.485485
ST4s	36024_at	proline rich 4 (lacrimal)	PRR4	12p13	0.455984	0.544016
ST4s	34685_at	RecQ protein-like (DNA helicase Q1-like)	RECQL	12p12	0.514515	0.485485
ST4s	34346_at	protein kinase, AMP-activated, gamma 1 non-catalytic subunit	PRKAG1	12q12-q14	0.380746	0.619254
ST4s	37362_at	RAB5B, member RAS oncogene family	RAB5B	12q13	0.514515	0.485485
ST4s	34726_at	calcium channel, voltage-dependent, beta 3 subunit	CACNB3	12q13	0.514515	0.485485
ST4s	37093_at	26 serine protease	P11	12q13.1	0.379652	0.620348
ST4s	32919_at	adhesion molecule with Ig-like domain 2	AMIGO2	12q13.11	0.514515	0.485485
ST4s	38424_at	family with sequence similarity 62 (C2 domain containing), member A	FAM62A	12q13.2	0.380746	0.619254
ST4s	32727_at	retinol dehydrogenase 5 (11-cis and 9-cis)	RDH5	12q13-q14	0.514515	0.485485
ST4s	34295_at	ubiquitin specific peptidase 15	USP15	12q14	0.514515	0.485485
ST4s	33235_at	neuron navigator 3	NAV3	12q14.3	0.455984	0.544016
ST4s	1211_s_at	CASP2 and RIPK1 domain containing adaptor with death domain	CRADD	12q21.33-q23.1	0.318802	0.681198
ST4s	32193_at	plexin C1	PLXNC1	12q23.3	0.514515	0.485485
ST4s	34861_at	golgi autoantigen, golgin subfamily a, 3	GOLGA3	12q24.33	0.526438	0.473562
ST4s	34803_at	ubiquitin specific peptidase 12	USP12	13q12.13	0.526438	0.473562
ST4s	40839_at	ubiquitin-like 3	UBL3	13q12-q13	0.514515	0.485485
ST4s	34240_s_at	hypothetical gene CG018	CG018	13q12-q13	0.474384	0.525616
ST4s	35213_at	WW domain binding protein 4 (formin binding protein 21)	WBP4	13q14.11	0.380746	0.619254
ST4s	40524_at	protein tyrosine phosphatase, non-receptor type 21	PTPN21	14q31.3	0.455984	0.544016
ST4s	39765_at	Talin 2	TLN2	15q15-q21	0.514515	0.485485
ST4s	987_g_at	cytochrome P450, family 19, subfamily A, polypeptide 1	CYP19A1	15q21.1	0.506853	0.493147
ST4s	1842_at	Homo sapiens, oncogene TLS/CHOP, fusion activated	FUS	16p11.2	0.514515	0.485485
ST4s	33198_at	ADP-ribosylation factor-like 2 binding protein	ARL2BP	16q13	0.514515	0.485485
ST4s	40500_at	NDRG family member 4	NDRG4	16q21-q22.1	0.455218	0.544782
ST4s	38183_at	forkhead box F1	FOXF1	16q24	0.435667	0.564333
ST4s	41151_at	skeletal muscle and kidney enriched inositol phosphatase	SKIP	17p13.3	0.374687	0.625313
ST4s	41421_at	calmodulin binding transcription activator 2	CAMTA2	17p13.2	0.435667	0.564333
ST4s	32254_at	vesicle-associated membrane protein 2 (synaptobrevin 2)	VAMP2	17p13.1	0.380746	0.619254
ST4s	37298_at	GABA(A) receptor-associated protein	GABARAP	17p13.1	0.48357	0.51643
ST4s	34413_at	nudE nuclear distribution gene E homolog like 1 (A. nidulans)	NDEL1	17p13.1	0.527431	0.472569
ST4s	36328_at	sex hormone-binding globulin	SHBG	17p13-p12	0.45646	0.54354
ST4s	38653_at	peripheral myelin protein 22	PMP22	17p12-p11.2	0.374687	0.625313
ST4s	33133_at	flightless I homolog (Drosophila)	FLII	17p11.2	0.514515	0.485485
ST4s	275_at	dual specificity phosphatase 3 (vaccinia virus phosphatase VH1-related)	DUSP3	17q21	0.514515	0.485485
ST4s	41385_at	erythrocyte membrane protein band 4.1-like 3	EPB41L3	18p11.32	0.379652	0.620348
ST4s	40244_s_at	metallophosphoesterase 1	MPPE1	18p11.21	0.318802	0.681198
ST4s	31892_at	protein tyrosine phosphatase, receptor type, M	PTPRM	18p11.2	0.514515	0.485485
ST4s	39242_at	synaptotagmin V	SYT5	19q|11p	0.514515	0.485485
ST4s	40885_s_at	syntaxin 16	STX16	20q13.32	0.435667	0.564333
ST4s	1496_at	protein tyrosine phosphatase, receptor type, A	PTPRA	20p13	0.514515	0.485485
ST4s	39348_at	HMT1 hnRNP methyltransferase-like 1 (S. cerevisiae)	HRMT1L1	21q22.3	0.514515	0.485485
ST4s	39107_at	lanosterol synthase (2,3-oxidosqualene-lanosterol cyclase)	LSS	21q22.3	0.518454	0.481546
ST4s	37653_at	collagen, type XVIII, alpha 1	COL18A1	21q22.3	0.455984	0.544016
ST4s	39157_at	Homo sapiens, RET finger protein-like 3	RFPL3	22q12.3	0.380746	0.619254
ST4s	36231_at	HGFL gene	MGC17330	22q12.2	0.506853	0.493147
ST4s	34846_at	Calcium/calmodulin-dependent protein kinase (CaM kinase) II beta	CAMK2B	22q12	0.514515	0.485485
ST4s	35336_at	unc-84 homolog B (C. elegans)	UNC84B	22q13.1	0.474384	0.525616
ST4s	40179_at	Zinc finger and BTB domain containing 33	ZBTB33	Xq23	0.514515	0.485485
ST4s	38635_at	signal sequence receptor, delta (translocon-associated protein delta)	SSR4	Xq28	0.455984	0.544016
ST4s	37060_at	CDNA FLJ42813 fis, clone BRCAN2012355			0.514515	0.485485
ST4s	33613_at	Translocation associated fusion protein IRTA1/IGA1 (IRTA1/IGHA1)			0.514515	0.485485
ST4	39445_at	UDP-Gal:betaGlcNAc beta 1,4- galactosyltransferase, polypeptide 3	B4GALT3	1q21-q23	0.504037	0.495963
ST4	35281_at	laminin, gamma 2	LAMC2	1q25-q31	0.455984	0.544016
ST4	1645_at	KiSS-1 metastasis-suppressor	KISS1	1q32	0.514515	0.485485
ST4	39583_at	leucine rich repeat neuronal 5	LRRN5	1q32.1	0.514515	0.485485
ST4	31882_at	RNA, U3 small nucleolar interacting protein 2	RNU3IP2	3p21.2	0.455984	0.544016
ST4	37726_at	mitochondrial ribosomal protein L3	MRPL3	3q21-q23	0.514515	0.485485
ST4	32680_at	TRAF2 and NCK interacting kinase	TNIK	3q26.2	0.392493	0.607507
ST4	32844_at	eukaryotic translation initiation factor 4 gamma, 1	EIF4G1	3q27-qter	0.514515	0.485485
ST4	36717_at	lipoic acid synthetase	LIAS	4p14	0.514515	0.485485
ST4	41632_at	E2F transcription factor 3	E2F3	6p22	0.455984	0.544016
ST4	723_s_at	Homo sapiens, small nuclear ribonucleoprotein, polypeptide C, alt. Splice 2	SNRPC	6p21.31	0.514515	0.485485
ST4	31693_f_at	histone 1, H2ad	HIST1H2AD	6p21.3	0.514515	0.485485
ST4		histone 1, H3d	HIST1H3D
ST4	31609_s_at	procollagen C-endopeptidase enhancer	PCOLCE	7q22	0.474384	0.525616
ST4	37295_at	general transcription factor IIE, polypeptide 2, beta 34kDa	GTF2E2	8p21-p12	0.435667	0.564333
ST4	39396_at	lysophospholipase I	LYPLA1	8q11.23	0.526438	0.473562
ST4	41188_at	lysosomal associated protein transmembrane 4 beta	LAPTM4B	8q22.1	0.514515	0.485485
ST4	32359_at	WNT1 inducible signaling pathway protein 1	WISP1	8q24.1-q24.3	0.514515	0.485485
ST4	38150_at	methylthioadenosine phosphorylase	MTAP	9p21	0.514515	0.485485
ST4	38479_at	acidic (leucine-rich) nuclear phosphoprotein 32 family, member B	ANP32B	9q22.32	0.514515	0.485485
ST4	35308_at	chromosome 9 open reading frame 74	C9orf74	9q34.11	0.48357	0.51643
ST4	40115_at	ATP synthase, H+ transporting, mitochondrial F1 complex, gamma polypeptide 1	ATP5C1	10p15.1	0.514515	0.485485
ST4	34731_at	programmed cell death 11	PDCD11	10q24.33	0.514515	0.485485
ST4	38911_at	nucleoporin 98kDa	NUP98	11p15.5	0.514515	0.485485
ST4	33919_at	tetraspanin 4	TSPAN4	11p15.5	0.514515	0.485485
ST4	37311_at	transaldolase 1	TALDO1	11p15.5-p15.4	0.514515	0.485485
ST4	32487_s_at	ribosomal protein, large, P2	RPLP2	11p15.5-p15.4	0.514515	0.485485
ST4	35255_at	Importin 7	IPO7	11p15.4	0.514515	0.485485
ST4	41485_at	lactate dehydrogenase A	LDHA	11p15.4	0.514515	0.485485
ST4	1838_g_at	Homo sapiens, RAS-like protein TC21	RRAS2	11p15.2	0.514515	0.485485
ST4	37389_at	small acidic protein	SMAP	11p15.1	0.514515	0.485485
ST4	32436_at	ribosomal protein L27a	RPL27A	11p15	0.474384	0.525616
ST4	35814_at	dendritic cell protein	hfl-B5	11p13	0.506853	0.493147
ST4	1243_at	damage-specific DNA binding protein 2, 48kDa	DDB2	11p12-p11	0.514515	0.485485
ST4		LIM homeobox 3	LHX3	9q34.3
ST4	33207_at	CUG triplet repeat, RNA binding protein 1	CUGBP1	11p11	0.514515	0.485485
ST4	1676_s_at	eukaryotic translation elongation factor 1 gamma	EEF1G	11q12.3	0.514515	0.485485
ST4	32190_at	fatty acid desaturase 2	FADS2	11q12-q13.1	0.435667	0.564333
ST4	41719_i_at	fatty acid desaturase 1	FADS1	11q12.2-q13.1	0.467084	0.532916
ST4	36645_at	v-rel reticuloendotheliosis viral oncogene homolog A, nuclear factor of kappa light polypeptide gene enhancer in B-cells 3, p65 (avian)	RELA	11q13	0.455984	0.544016
ST4	35351_at	RNA binding motif protein 4	RBM4	11q13	0.514515	0.485485
ST4	36951_at	mitochondrial ribosomal protein L49	MRPL49	11q13	0.22125	0.77875
ST4	829_s_at	glutathione S-transferase pi	GSTP1	11q13	0.514515	0.485485
ST4	33706_at	squamous cell carcinoma antigen recognised by T cells	SART1	11q13.1	0.514515	0.485485
ST4	38663_at	barrier to autointegration factor 1	BANF1	11q13.1	0.395591	0.604409
ST4	32051_at	asparagine-linked glycosylation 8 homolog (yeast, alpha-1,3-glucosyltransferase)	ALG8	11q14.1	0.506853	0.493147
ST4	831_at	DEAD (Asp-Glu-Ala-Asp) box polypeptide 10	DDX10	11q22-q23	0.514515	0.485485
ST4	32209_at	family with sequence similarity 89, member B	FAM89B	11q23	0.514515	0.485485
ST4	1979_s_at	nucleolar protein 1, 120kDa	NOL1	12p13	0.474384	0.525616
ST4	35278_at	ribosomal protein S29	RPS29	14q	0.514515	0.485485
ST4	38256_s_at	chromosome 14 open reading frame 120	C14orf120	14q11.2	0.527103	0.472897
ST4	36122_at	proteasome (prosome, macropain) subunit, alpha type, 6	PSMA6	14q13	0.514515	0.485485
ST4	37315_f_at	chromosome 14 open reading frame 11	C14orf11	14q13.1	0.514515	0.485485
ST4	37984_s_at	ADP-ribosylation factor 6	ARF6	14q21.3	0.514515	0.485485
ST4	36865_at	angel homolog 1 (Drosophila)	ANGEL1	14q24.3	0.435667	0.564333
ST4	33365_at	bromo adjacent homology domain containing 1	BAHD1	15q15.1	0.514515	0.485485
ST4	38368_at	dUTP pyrophosphatase	DUT	15q15-q21.1	0.527103	0.472897
ST4	40509_at	electron-transfer-flavoprotein, alpha polypeptide (glutaric aciduria II)	ETFA	15q23-q25	0.514515	0.485485
ST4	1450_g_at	proteasome (prosome, macropain) subunit, alpha type, 4	PSMA4	15q25.1	0.514515	0.485485
ST4	39089_at	non-metastatic cells 4, protein expressed in	NME4	16p13.3	0.435667	0.564333
ST4	33288_i_at	zinc finger protein 263	ZNF263	16p13.3	0.380746	0.619254
ST4	33289_f_at	zinc finger protein 263	ZNF263	16p13.3	0.519547	0.480453
ST4	32028_at	phosphomannomutase 2	PMM2	16p13.3-p13.2	0.435667	0.564333
ST4	36279_at	KIAA0556 protein	KIAA0556	16p12.1-p11.2	0.506853	0.493147
ST4	40276_at	proteasome (prosome, macropain) 26S subunit, non-ATPase, 7 (Mov34 homolog)	PSMD7	16q23-q24	0.514515	0.485485
ST4	34336_at	lysyl-tRNA synthetase	KARS	16q23-q24	0.514515	0.485485
ST4	1980_s_at	non-metastatic cells 2, protein (NM23B) expressed in	NME2	17q21.3	0.514515	0.485485
ST4	33415_at	non-metastatic cells 2, protein (NM23B) expressed in	NME2	17q21.3	0.514515	0.485485
ST4	34160_at	actin, gamma 1	ACTG1	17q25	0.506853	0.493147
ST4	39812_at	mitochondrial ribosomal protein L12	MRPL12	17q25	0.514515	0.485485
ST4	40758_at	immature colon carcinoma transcript 1	ICT1	17q25.1	0.514515	0.485485
ST4	37741_at	pyrroline-5-carboxylate reductase 1	PYCR1	17q25.3	0.514515	0.485485
ST4	33473_at	clusterin-like 1 (retinal)	CLUL1	18p11.32	0.514515	0.485485
ST4	34171_at	nicalin homolog (zebrafish)	NCLN	19p13.3	0.467084	0.532916
ST4	36162_at	basigin (OK blood group)	BSG	19p13.3	0.514515	0.485485
ST4	36847_r_at	LSM7 homolog, U6 small nuclear RNA associated (S. cerevisiae)	LSM7	19p13.3	0.514515	0.485485
ST4	41160_at	methyl-CpG binding domain protein 3	MBD3	19p13.3	0.514515	0.485485
ST4	35620_at	translocase of outer mitochondrial membrane 40 homolog (yeast)	TOMM40	19q13	0.396169	0.603831
ST4	37386_i_at	KDEL (Lys-Asp-Glu-Leu) endoplasmic reticulum protein retention receptor 1	KDELR1	19q13.3	0.400645	0.599355
ST4	36699_at	Down syndrome cell adhesion molecule	DSCAM	21q22.2	0.506853	0.493147
ST4	38618_at	LIM domain kinase 2	LIMK2	22q12.2	0.474384	0.525616
ST4		protein phosphatase 1, regulatory (inhibitor) subunit 14B pseudogene 1	PPP1R14BP1	22q12
ST4	32852_at	thioredoxin 2	TXN2	22q13.1	0.514515	0.485485
ST4	32554_s_at	transducin (beta)-like 1X-linked	TBL1X	Xp22.3	0.514515	0.485485
ST4	38435_at	peroxiredoxin 4	PRDX4	Xp22.11	0.435667	0.564333
ST4	786_at	polymerase (DNA directed), alpha	POLA	Xp22.1-p21.3	0.514515	0.485485
ST4	39993_at	phosphatidylinositol glycan, class A (paroxysmal nocturnal hemoglobinuria)	PIGA	Xp22.1	0.514515	0.485485
ST4	38527_at	non-POU domain containing, octamer-binding	NONO	Xq13.1	0.514515	0.485485
ST4	36687_at	cytochrome c oxidase subunit VIIb	COX7B	Xq21.1	0.514515	0.485485
ST4	40861_at	mortality factor 4 like 2	MORF4L2	Xq22	0.526438	0.473562
ST4	41152_f_at	ribosomal protein L36a	RPL36A	Xq22.1	0.514515	0.485485
ST4	38599_s_at	family with sequence similarity 50, member A	FAM50A	Xq28	0.514515	0.485485
ST4	31873_at	ARD1 homolog A, N-acetyltransferase (S. cerevisiae)	ARD1A	Xq28	0.514515	0.485485
Table B. Analysis Stage 4s versus Stage 4 < 18 months (RAW <0.01)
220 differentially expressed genes
Stage	Probe Set ID	Gene Title	Gene Symbol	Chromosomal Location	FDR	PPV
ST4s	33341_at	guanine nucleotide binding protein (G protein), beta polypeptide 1	GNB1	1p36.33	0.511421	0.488579
ST4s	41243_at	solute carrier family 35, member E2	LOC728661	1p36.33	0.529661	0.470339
ST4s		similar to solute carrier family 35, member E2	SLC35E2
ST4s	362_at	protein kinase C, zeta	PRKCZ	1p36.33-p36.2	0.511421	0.488579
ST4s	32093_at	chromodomain helicase DNA binding protein 5	CHD5	1p36.31	0.511421	0.488579
ST4s	39584_at	calmodulin binding transcription activator 1	CAMTA1	1p36.31-p36.23	0.540193	0.459807
ST4s	39261_at	zinc finger and BTB domain containing 48	ZBTB48	1p36.3	0.529661	0.470339
ST4s	35783_at	vesicle-associated membrane protein 3 (cellubrevin)	VAMP3	1p36.23	0.511421	0.488579
ST4s	41498_at	calsyntenin 1	CLSTN1	1p36.22	0.511421	0.488579
ST4s	41189_at	tumor necrosis factor receptor superfamily, member 25	TNFRSF25	1p36.2	0.511421	0.488579
ST4s	35329_at	cytochrome b5 reductase 1	CYB5R1	1p36.13-q41	0.529661	0.470339
ST4s	32253_at	arginine-glutamic acid dipeptide (RE) repeats	RERE	1p36.2-p36.1	0.529661	0.470339
ST4s	32743_at	vacuolar protein sorting 13 homolog D (S. cerevisiae)	VPS13D	1p36.22	0.511421	0.488579
ST4s	39171_at	catenin, beta interacting protein 1	CTNNBIP1	1p36.22	0.177729	0.822271
ST4s	41737_at	serine/arginine repetitive matrix 1	SRRM1	1p36.11	0.529661	0.470339
ST4s	34200_at	chloride channel 6	CLCN6	1p36	0.106265	0.893735
ST4s	38685_at	syntaxin 12	STX12	1p35-p34.1	0.264193	0.735807
ST4s	36960_at	polyhomeotic homolog 2 (Drosophila)	PHC2	1p34.3	0.189712	0.810288
ST4s	38308_g_at	neurochondrin	NCDN	1p34.3	0.448448	0.551552
ST4s	41114_at	microtubule associated serine/threonine kinase 2	MAST2	1p34.1	0.540193	0.459807
ST4s	39762_at	zinc finger, MYM-type 4	ZMYM4	1p32-p34	0.529661	0.470339
ST4s	34877_at	Janus kinase 1 (a protein tyrosine kinase)	JAK1	1p32.3-p31.3	0.511421	0.488579
ST4s	37731_at	epidermal growth factor receptor pathway substrate 15	EPS15	1p32	0.529661	0.470339
ST4s	38704_at	microtubule-actin crosslinking factor 1	MACF1	1p32-p31	0.511421	0.488579
ST4s	34267_r_at	leptin receptor	LEPR	1p31	0.529661	0.470339
ST4s	39150_at	ring finger protein 11	RNF11	1pter-p22.1	0.490824	0.509176
ST4s	36144_at	synaptotagmin XI	SYT11	1q21.2	0.511421	0.488579
ST4s	34023_at	Fc fragment of IgE, high affinity I, receptor for; alpha polypeptide	FCER1A	1q23	0.0460077	0.953992
ST4s	40779_at	kinesin-associated protein 3	KIFAP3	1q24.2	0.511421	0.488579
ST4s	39288_at	cell adhesion molecule 3	CADM3	1q21.2-q22	0.511421	0.488579
ST4s	36354_at	tenascin N	TNN	1q23-q24	0.529661	0.470339
ST4s	40913_at	ATPase, Ca++ transporting, plasma membrane 4	ATP2B4	1q32.1	0.529661	0.470339
ST4s	31918_at	prospero homeobox 1	PROX1	1q32.2-q32.3	0.529661	0.470339
ST4s	35762_at	F-box protein 28	FBXO28	1q42.11	0.511421	0.488579
ST4s	35695_at	lysosomal trafficking regulator	LYST	1q42.1-q42.2	0.511421	0.488579
ST4s	1846_at	lectin, galactoside-binding, soluble, 8 (galectin 8)	LGALS8	1q42-q43	0.511421	0.488579
ST4s	34862_at	saccharopine dehydrogenase (putative)	SCCPDH	1q44	0.529661	0.470339
ST4s	1227_g_at	ADAM metallopeptidase domain 17 (tumor necrosis factor, alpha, converting enzyme)	ADAM17	2p25	0.511421	0.488579
ST4s	40825_at	microtubule-associated protein, RP/EB family, member 3	MAPRE3	2p23.3-p23.1	0.511421	0.488579
ST4s	34915_at	solute carrier family 8 (sodium/calcium exchanger), member 1	SLC8A1	2p23-p22	0.511421	0.488579
ST4s	33458_r_at	calmodulin 2 (phosphorylase kinase, delta)	CALM2	2p21	0.511421	0.488579
ST4s	911_s_at	calmodulin 2 (phosphorylase kinase, delta)	CALM2	2p21	0.540193	0.459807
ST4s	40555_at	ras homolog gene family, member Q	RHOQ	2p21	0.529661	0.470339
ST4s	40423_at	EH domain binding protein 1	EHBP1	2p15	0.518241	0.481759
ST4s	35733_at	ARP2 actin-related protein 2 homolog (yeast)	ACTR2	2p14	0.511421	0.488579
ST4s	33388_at	testis expressed 261	TEX261	2p13.3	0.511421	0.488579
ST4s	36096_at	receptor accessory protein 1	REEP1	2p11.2	0.529661	0.470339
ST4s	39845_at	HtrA serine peptidase 2	HTRA2	2p12	0.511421	0.488579
ST4s	459_s_at	bridging integrator 1	BIN1	2q14	0.511421	0.488579
ST4s	37556_at	grancalcin, EF-hand calcium binding protein	GCA	2q24.2	0.511421	0.488579
ST4s	656_at	inositol polyphosphate-1-phosphatase	INPP1	2q32	0.529661	0.470339
ST4s	41524_at	inositol polyphosphate-1-phosphatase	INPP1	2q32	0.448448	0.551552
ST4s	38692_at	NGFI-A binding protein 1 (EGR1 binding protein 1)	NAB1	2q32.3-q33	0.511421	0.488579
ST4s	40064_at	trafficking protein, kinesin binding 2	TRAK2	2q33	0.511421	0.488579
ST4s	33881_at	Acyl-CoA synthetase long-chain family member 3	ACSL3	2q34-q35	0.163915	0.836085
ST4s	36924_r_at	secretogranin II (chromogranin C)	SCG2	2q35-q36	0.511421	0.488579
ST4s	37490_at	solute carrier family 4, anion exchanger, member 3	SLC4A3	2q36	0.529661	0.470339
ST4s	36844_at	dedicator of cytokinesis 3	DOCK3	3p21.31	0.529661	0.470339
ST4s	37168_at	lysosomal-associated membrane protein 3	LAMP3	3q26.3-q27	0.538865	0.461135
ST4s	31802_at	KIAA0226	KIAA0226	3q29	0.511421	0.488579
ST4s	37748_at	KIAA0232	KIAA0232	4p16.1	0.540193	0.459807
ST4s	31494_at	hypothetical protein MGC29898	C4orf28	4p15.31	0.509214	0.490786
ST4s	41544_at	polo-like kinase 2 (Drosophila)	PLK2	5q12.1-q13.2	0.511421	0.488579
ST4s	38396_at	microtubule-associated protein 1B	MAP1B	5q13	0.529661	0.470339
ST4s	39265_at	type 1 tumor necrosis factor receptor shedding aminopeptidase regulator	ARTS-1	5q15	0.540193	0.459807
ST4s	33340_at	praja 2, RING-H2 motif containing	PJA2	5q21.3	0.529661	0.470339
ST4s	1252_at	receptor accessory protein 5	REEP5	5q22-q23	0.490824	0.509176
ST4s	1478_at	IL2-inducible T-cell kinase	ITK	5q31-q32	0.529661	0.470339
ST4s	1479_g_at	IL2-inducible T-cell kinase	ITK	5q31-q32	0.529661	0.470339
ST4s	32002_at	GDNF family receptor alpha 3	GFRA3	5q31.1-q31.3	0.529661	0.470339
ST4s	35016_at	CD74 molecule, major histocompatibility complex, class II invariant chain	CD74	5q32	0.529661	0.470339
ST4s	39331_at	tubulin, beta 2A	TUBB2A	6p25	0.529661	0.470339
ST4s	39642_at	elongation of very long chain fatty acids (FEN1/Elo2, SUR4/Elo3, yeast)-like 2	ELOVL2	6p24.2	0.529661	0.470339
ST4s	296_at	tubulin, beta	TUBB	6p21.33	0.529661	0.470339
ST4s	297_g_at	tubulin, beta	TUBB	6p21.33	0.511421	0.488579
ST4s	36773_f_at	major histocompatibility complex, class II, DQ beta 1	HLA-DQB1	6p21.3	0.511421	0.488579
ST4s	36878_f_at	major histocompatibility complex, class II, DQ beta 1	HLA-DQB1	6p21.3	0.511421	0.488579
ST4s	38095_i_at	major histocompatibility complex, class II, DP beta 1	HLA-DPB1	6p21.3	0.511421	0.488579
ST4s	38096_f_at	major histocompatibility complex, class II, DP beta 1	HLA-DPB1	6p21.3	0.490824	0.509176
ST4s	38833_at	major histocompatibility complex, class II, DP alpha 1	HLA-DPA1	6p21.3	0.529661	0.470339
ST4s	37039_at	major histocompatibility complex, class II, DR alpha	HLA-DRA	6p21.3	0.529661	0.470339
ST4s	40635_at	flotillin 1	FLOT1	6p21.3	0.529661	0.470339
ST4s	40446_at	PHD finger protein 1	PHF1	6p21.3	0.511421	0.488579
ST4s	32076_at	regulator of calcineurin 2	RCAN2	6p12.3	0.529661	0.470339
ST4s	32780_at	dystonin	DST	6p12.1	0.448448	0.551552
ST4s	32781_f_at	dystonin	DST	6p12.1	0.177729	0.822271
ST4s	37671_at	laminin, alpha 4	LAMA4	6q21	0.540193	0.459807
ST4s	35152_at	receptor (G protein-coupled) activity modifying protein 3	RAMP3	7p13-p12	0.448448	0.551552
ST4s	36785_at	heat shock 27kDa protein 1	HSPB1	7q11.23	0.511421	0.488579
ST4s	37530_s_at	reelin	RELN	7q22	0.529661	0.470339
ST4s	37679_at	interferon-related developmental regulator 1	IFRD1	7q22-q31	0.509214	0.490786
ST4s	37287_at	neuronal cell adhesion molecule	NRCAM	7q31.1-q31.2	0.529661	0.470339
ST4s	37286_at	neuronal cell adhesion molecule	NRCAM	7q31.1-q31.2	0.365035	0.634965
ST4s	32926_at	FLJ43663 hypothetical LOC378805	FLJ43663	7q32.3	0.51288	0.48712
ST4s	36780_at	clusterin	CLU	8p21-p12	0.511421	0.488579
ST4s	32415_at	interferon, alpha 5	IFNA5	9p22	0.540193	0.459807
ST4s	39674_r_at	extracellular matrix protein 2, female organ and adipocyte specific	ECM2	9q22.3	0.511421	0.488579
ST4s	38479_at	acidic (leucine-rich) nuclear phosphoprotein 32 family, member B	ANP32B	9q22.32	0.540193	0.459807
ST4s	32656_at	multiple PDZ domain protein	MPDZ	9p24-p22	0.490824	0.509176
ST4s	40468_at	formin binding protein 1	FNBP1	9q34	0.490824	0.509176
ST4s	40049_at	death-associated protein kinase 1	DAPK1	9q34.1	0.490824	0.509176
ST4s	32805_at	aldo-keto reductase family 1, member C1 (dihydrodiol dehydrogenase 1; 20-alpha (3-alpha)-hydroxysteroid dehydrogenase)	AKR1C1	10p15-p14	0.529661	0.470339
		aldo-keto reductase family 1, member C2 (dihydrodiol dehydrogenase 2; bile acid binding protein; 3-alpha hydroxysteroid dehydrogenase, type III)	AKR1C2	10p15-p14
ST4s	35087_at	CUG triplet repeat, RNA binding protein 2	CUGBP2	10p13	0.448448	0.551552
ST4s	619_s_at	membrane-spanning 4-domains, subfamily A, member 1	MS4A1	11q12	0.509214	0.490786
ST4s	34420_at	uncoupling protein 3 (mitochondrial, proton carrier)	UCP3	11q13	0.49351	0.50649
ST4s	36024_at	proline rich 4 (lacrimal)	PRR4	12p13	0.529661	0.470339
ST4s	35449_at	killer cell lectin-like receptor subfamily B, member 1	KLRB1	12p13	0.529661	0.470339
ST4s	37093_at	26 serine protease	P11	12q13.1	0.511421	0.488579
ST4s	32217_at	family with sequence similarity 130, member A1	FAM130A1	12q13.11-q13.12	0.529661	0.470339
ST4s	32727_at	retinol dehydrogenase 5 (11-cis/9-cis)	RDH5	12q13-q14	0.529661	0.470339
ST4s	38424_at	family with sequence similarity 62 (C2 domain containing), member A	FAM62A	12q13.2	0.511421	0.488579
ST4s	34150_at	mannosyl (alpha-1,3-)-glycoprotein beta-1,4-N-acetylglucosaminyltransferase, isozyme C (putative)	MGAT4C	12q21	0.511421	0.488579
ST4s	41651_at	KIAA1033	KIAA1033	12q24.11	0.529661	0.470339
ST4s	34240_s_at	hypothetical gene CG018	CG018	13q12-q13	0.529661	0.470339
ST4s	40570_at	forkhead box O1	FOXO1	13q14.1	0.540193	0.459807
ST4s	35213_at	WW domain binding protein 4 (formin binding protein 21)	WBP4	13q14.11	0.511421	0.488579
ST4s	2064_g_at	excision repair cross-complementing rodent repair deficiency, complementation group 5 (xeroderma pigmentosum, complementation group G (Cockayne syndrome))	ERCC5	13q22|13q33	0.529661	0.470339
ST4s	39203_at	Chromosome 14 open reading frame 132	C14orf132	14q32.2	0.529661	0.470339
ST4s	40500_at	NDRG family member 4	NDRG4	16q21-q22.1	0.529661	0.470339
ST4s	38183_at	forkhead box F1	FOXF1	16q24	0.511421	0.488579
ST4s	39370_at	microtubule-associated protein 1 light chain 3 beta	MAP1LC3B	16q24.2	0.529661	0.470339
ST4s	39058_at	active BCR-related gene	ABR	17p13.3	0.511421	0.488579
ST4s	41151_at	skeletal muscle and kidney enriched inositol phosphatase	SKIP	17p13.3	0.177729	0.822271
ST4s	41421_at	calmodulin binding transcription activator 2	CAMTA2	17p13.2	0.490824	0.509176
ST4s	32254_at	vesicle-associated membrane protein 2 (synaptobrevin 2)	VAMP2	17p13.1	0.436544	0.563456
ST4s	36328_at	sex hormone-binding globulin	SHBG	17p13-p12	0.189275	0.810725
ST4s	38653_at	peripheral myelin protein 22	PMP22	17p12-p11.2	0.0460077	0.953992
ST4s	33133_at	flightless I homolog (Drosophila)	FLII	17p11.2	0.540193	0.459807
ST4s	32181_at	flotillin 2	FLOT2	17q11-q12	0.529661	0.470339
ST4s	35390_at	ATP-binding cassette, sub-family A (ABC1), member 6	ABCA6	17q24.3	0.540193	0.459807
ST4s	41385_at	erythrocyte membrane protein band 4.1-like 3	EPB41L3	18p11.32	0.0460077	0.953992
ST4s	40244_s_at	metallophosphoesterase 1	MPPE1	18p11.21	0.11562	0.88438
ST4s	37406_at	Microtubule-associated protein, RP/EB family, member 2	MAPRE2	18q12.1	0.529661	0.470339
ST4s	37185_at	serpin peptidase inhibitor, clade B (ovalbumin), member 2	SERPINB2	18q21.3	0.529661	0.470339
ST4s	36312_at	serpin peptidase inhibitor, clade B (ovalbumin), member 8	SERPINB8	18q21.3	0.529661	0.470339
ST4s	39242_at	synaptotagmin V	SYT5	19q|11p	0.540193	0.459807
ST4s	38018_g_at	CD79a molecule, immunoglobulin-associated alpha	CD79A	19q13.2	0.529661	0.470339
ST4s	40875_s_at	small nuclear ribonucleoprotein 70kDa polypeptide (RNP antigen)	SNRP70	19q13.3	0.529661	0.470339
ST4s	41338_at	amino-terminal enhancer of split	AES	19p13.3	0.529661	0.470339
ST4s	40885_s_at	syntaxin 16	STX16	20q13.32	0.490824	0.509176
ST4s	39348_at	protein arginine methyltransferase 2	PRMT2	21q22.3	0.511421	0.488579
ST4s	37653_at	collagen, type XVIII, alpha 1	COL18A1	21q22.3	0.511421	0.488579
ST4s	36231_at	phosphoinositide-3-kinase interacting protein 1	PIK3IP1	22q12.2	0.511421	0.488579
ST4s	36894_at	chromobox homolog 7	CBX7	22q13.1	0.511421	0.488579
ST4s	35336_at	unc-84 homolog B (C. elegans)	UNC84B	22q13.1	0.511421	0.488579
ST4s	40224_s_at	SAPS domain family, member 2	SAPS2	22q13.33	0.529661	0.470339
ST4s	33235_at	neuron navigator 3	NAV3		0.490824	0.509176
ST4s	37060_at	CDNA FLJ42813 fis, clone BRCAN2012355			0.529661	0.470339
ST4s	39750_at	cluster INCL W61005:ZD29A11.S1 Homo sapiens cDNA, 3'end/clone=IMAGE			0.511421	0.488579
ST4 < 18m	40101_g_at	rho/rac guanine nucleotide exchange factor (GEF) 2	ARHGEF2	1q21-q22	0.531896	0.468104
ST4 < 18m	39445_at	UDP-Gal:betaGlcNAc beta 1,4- galactosyltransferase, polypeptide 3	B4GALT3	1q21-q23	0.511421	0.488579
ST4 < 18m	35281_at	laminin, gamma 2	LAMC2	1q25-q31	0.509214	0.490786
ST4 < 18m	39583_at	leucine rich repeat neuronal 2	LRRN2	1q32.1	0.511421	0.488579
ST4 < 18m	31882_at	RRP9, small subunit (SSU) processome component, homolog (yeast)	RRP9	3p21.1	0.509214	0.490786
ST4 < 18m	32680_at	TRAF2 and NCK interacting kinase	TNIK	3q26.2-q26.31	0.529661	0.470339
ST4 < 18m	1248_at	polymerase (RNA) II (DNA directed) polypeptide H	POLR2H	3q28	0.529661	0.470339
ST4 < 18m	35127_at	histone cluster 1, H2ae	HIST1H2AE	6p22.2-p21.1	0.529661	0.470339
ST4 < 18m	723_s_at	small nuclear ribonucleoprotein, polypeptide C, alt. Splice 2	SNRPC	6p21.31	0.511421	0.488579
ST4 < 18m	34137_at	olfactory receptor, family 2, subfamily H, member 1	OR2H1	6p21.3	0.511421	0.488579
ST4 < 18m	37295_at	general transcription factor IIE, polypeptide 2, beta 34kDa	GTF2E2	8p21-p12	0.511421	0.488579
ST4 < 18m	35308_at	ubiquitin related modifier 1 homolog (S. cerevisiae)	URM1	9q34.11	0.529661	0.470339
ST4 < 18m	40115_at	ATP synthase, H+ transporting, mitochondrial F1 complex, gamma polypeptide 1	ATP5C1	10p15.1	0.511421	0.488579
ST4 < 18m	40915_r_at	cell division cycle 2, G1 to S and G2 to M	CDC2	10q21.1	0.511421	0.488579
ST4 < 18m	34731_at	programmed cell death 11	PDCD11	10q24.33	0.511421	0.488579
ST4 < 18m	38911_at	nucleoporin 98kDa	NUP98	11p15.5	0.511421	0.488579
ST4 < 18m	35255_at	Importin 7	IPO7	11p15.4	0.529661	0.470339
ST4 < 18m	32576_at	eukaryotic translation initiation factor 3, subunit F	EIF3F	11p15.4	0.529661	0.470339
ST4 < 18m	37311_at	transaldolase 1	TALDO1	11p15.5-p15.4	0.529661	0.470339
ST4 < 18m	32487_s_at	ribosomal protein, large, P2	RPLP2	11p15.5-p15.4	0.511421	0.488579
ST4 < 18m	41152_f_at	ribosomal protein L36a	LOC729362	11p15.1	0.529661	0.470339
ST4 < 18m		similar to large subunit ribosomal protein L36a	RPL36A	Xq22.1
ST4 < 18m	32436_at	ribosomal protein L27a	RPL27A	11p15	0.529661	0.470339
ST4 < 18m	39471_at	cell cycle associated protein 1	CAPRIN1	11p13	0.540193	0.459807
ST4 < 18m	35814_at	eukaryotic translation initiation factor 3, subunit M	EIF3M	11p13	0.518241	0.481759
ST4 < 18m	33207_at	CUG triplet repeat, RNA binding protein 1	CUGBP1	11p11	0.529661	0.470339
ST4 < 18m	1641_s_at	damage-specific DNA binding protein 1, 127kDa	DDB1	11q12-q13	0.529661	0.470339
ST4 < 18m	41720_r_at	fatty acid desaturase 1	FADS1	11q12.2-q13.1	0.529661	0.470339
ST4 < 18m	32190_at	fatty acid desaturase 2	FADS2	11q12-q13.1	0.529661	0.470339
ST4 < 18m	41719_i_at	fatty acid desaturase 1	FADS1	11q12.2-q13.1	0.511421	0.488579
ST4 < 18m	36951_at	mitochondrial ribosomal protein L49	MRPL49	11q13	0.177729	0.822271
ST4 < 18m	36645_at	v-rel reticuloendotheliosis viral oncogene homolog A, nuclear factor of kappa light polypeptide gene enhancer in B-cells 3, p65 (avian)	RELA	11q13	0.511421	0.488579
ST4 < 18m	38029_at	solute carrier family 3 (activators of dibasic and neutral amino acid transport), member 2	SLC3A2	11q13	0.540193	0.459807
ST4 < 18m	38663_at	barrier to autointegration factor 1	BANF1	11q13.1	0.511421	0.488579
ST4 < 18m	39262_at	SAC3 domain containing 1	SAC3D1	11q13.1	0.511421	0.488579
ST4 < 18m	32209_at	family with sequence similarity 89, member B	FAM89B	11q23	0.529661	0.470339
ST4 < 18m	1979_s_at	nucleolar protein 1, 120kDa	NOL1	12p13	0.529661	0.470339
ST4 < 18m	33819_at	lactate dehydrogenase B	LDHB	12p12.2-p12.1	0.540193	0.459807
ST4 < 18m	41626_at	timeless homolog (Drosophila)	TIMELESS	12q12-q13	0.540193	0.459807
ST4 < 18m	31320_at	G protein-coupled receptor 12	GPR12	13q12	0.540193	0.459807
ST4 < 18m	2025_s_at	APEX nuclease (multifunctional DNA repair enzyme) 1	APEX1	14q11.2-q12	0.529661	0.470339
ST4 < 18m	34226_at	mitogen-activated protein kinase kinase kinase kinase 5	MAP4K5	14q11.2-q21	0.511421	0.488579
ST4 < 18m	40980_at	chromodomain helicase DNA binding protein 8	CHD8	14q11.2	0.529661	0.470339
ST4 < 18m	39774_at	oxidase (cytochrome c) assembly 1-like	OXA1L	14q11.2	0.529661	0.470339
ST4 < 18m	38256_s_at	neuroguidin, EIF4E binding protein	NGDN	14q11.2	0.511421	0.488579
ST4 < 18m	36122_at	proteasome (prosome, macropain) subunit, alpha type, 6	PSMA6	14q13	0.511421	0.488579
ST4 < 18m	37315_f_at	E2F-associated phosphoprotein	EAPP	14q13.1	0.511421	0.488579
ST4 < 18m	36865_at	angel homolog 1 (Drosophila)	ANGEL1	14q24.3	0.518241	0.481759
ST4 < 18m	40859_at	zinc finger CCCH-type containing 14	ZC3H14	14q31.3	0.529661	0.470339
ST4 < 18m	33365_at	bromo adjacent homology domain containing 1	BAHD1	15q15.1	0.511421	0.488579
ST4 < 18m	38368_at	dUTP pyrophosphatase	DUT	15q15-q21.1	0.529661	0.470339
ST4 < 18m	31956_f_at	ribosomal protein, large, P1	RPLP1	15q22	0.540193	0.459807
ST4 < 18m	33288_i_at	zinc finger protein 263	ZNF263	16p13.3	0.490824	0.509176
ST4 < 18m	39089_at	non-metastatic cells 4, protein expressed in	NME4	16p13.3	0.509214	0.490786
ST4 < 18m	32028_at	phosphomannomutase 2	PMM2	16p13.3-p13.2	0.529661	0.470339
ST4 < 18m	34085_at	ribosomal protein L38	RPL38	17q23-q25	0.529661	0.470339
ST4 < 18m	39812_at	mitochondrial ribosomal protein L12	MRPL12	17q25	0.511421	0.488579
ST4 < 18m	41185_f_at	SMT3 suppressor of mif two 3 homolog 2 (S. cerevisiae)	SUMO2	17q25.1	0.518241	0.481759
ST4 < 18m	37741_at	pyrroline-5-carboxylate reductase 1	PYCR1	17q25.3	0.529661	0.470339
ST4 < 18m	36162_at	basigin (Ok blood group)	BSG	19p13.3	0.511421	0.488579
ST4 < 18m	35620_at	translocase of outer mitochondrial membrane 40 homolog (yeast)	TOMM40	19q13	0.529661	0.470339
ST4 < 18m	37386_i_at	KDEL (Lys-Asp-Glu-Leu) endoplasmic reticulum protein retention receptor 1	KDELR1	19q13.3	0.490824	0.509176
ST4 < 18m	37931_at	centromere protein B, 80kDa	CENPB	20p13	0.540193	0.459807
ST4 < 18m	2028_s_at	E2F transcription factor 1	E2F1	20q11.2	0.540193	0.459807
ST4 < 18m	36699_at	Down syndrome cell adhesion molecule	DSCAM	21q22.2	0.511421	0.488579
ST4 < 18m	38618_at	LIM domain kinase 2	LIMK2	22q12	0.529661	0.470339
ST4 < 18m		protein phosphatase 1, regulatory (inhibitor) subunit 14B pseudogene 1	PPP1R14BP1	22q12.2
ST4 < 18m	32274_r_at	X-ray repair complementing defective repair in Chinese hamster cells 6 (Ku autoantigen, 70kDa)	XRCC6	22q13.2-q13.31	0.529661	0.470339
ST4 < 18m	32852_at	thioredoxin 2	TXN2	22q13.1	0.511421	0.488579
ST4 < 18m	32554_s_at	transducin (beta)-like 1X-linked	TBL1X	Xp22.3	0.529661	0.470339
ST4 < 18m	786_at	polymerase (DNA directed), alpha 1	POLA1	Xp22.1-p21.3	0.529661	0.470339
ST4 < 18m	39993_at	phosphatidylinositol glycan anchor biosynthesis, class A (paroxysmal nocturnal hemoglobinuria)	PIGA	Xp22.1	0.529661	0.470339
ST4 < 18m	34391_at	immunoglobulin (CD79A) binding protein 1	IGBP1	Xq13.1-q13.3	0.529661	0.470339
ST4 < 18m	38527_at	non-POU domain containing, octamer-binding	NONO	Xq13.1	0.511421	0.488579
ST4 < 18m	171_at	von Hippel-Lindau binding protein 1	VBP1	Xq28	0.540193	0.459807
ST4 < 18m	34829_at	dyskeratosis congenita 1, dyskerin	DKC1	Xq28	0.511421	0.488579
ST4 < 18m	38635_at	signal sequence receptor, delta (translocon-associated protein delta)	SSR4	Xq28	0.511421	0.488579
ST4 < 18m	1515_at	RAD2 (S. pombe) homolog	RAD2		0.511421	0.488579
Table C. Analysis Stage 4s versus MYCN not amplified Stage 4 < 18 months (RAW <0.01)
107 differentially expressed genes
Stage	Probe Set ID	Gene Title	Gene Symbol	Chromosomal Location	FDR	PPV
ST4 MYCN NA	39445_at	UDP-Gal:betaGlcNAc beta 1,4- galactosyltransferase, polypeptide 3	B4GALT3	1q21-q23	0.895925	0.104075
ST4 MYCN NA	39583_at	leucine rich repeat neuronal 2	LRRN2	1q32.1	0.895925	0.104075
ST4 MYCN NA	32680_at	TRAF2 and NCK interacting kinase	TNIK	3q26.2-q26.31	0.895925	0.104075
ST4 MYCN NA	1988_at	platelet-derived growth factor receptor, alpha polypeptide	PDGFRA	4q11-q13	0.895925	0.104075
ST4 MYCN NA	38587_at	fatty acid binding protein 2, intestinal	FABP2	4q28-q31	0.895925	0.104075
ST4 MYCN NA	37313_at	survival of motor neuron 1, telomeric	SMN1	5q13	0.895925	0.104075
ST4 MYCN NA		survival of motor neuron 2, centromeric	SMN2
ST4 MYCN NA	31749_f_at	histone cluster 1, H2ak	HIST1H2AK	6p22-p21.3	0.895925	0.104075
ST4 MYCN NA	34137_at	olfactory receptor, family 2, subfamily H, member 1	OR2H1	6p21.3	0.895925	0.104075
ST4 MYCN NA	37295_at	general transcription factor IIE, polypeptide 2, beta 34kDa	GTF2E2	8p21-p12	0.895925	0.104075
ST4 MYCN NA	35804_at	ash2 (absent, small, or homeotic)-like (Drosophila)	ASH2L	8p11.2	0.895925	0.104075
ST4 MYCN NA	31312_at	potassium voltage-gated channel, Shab-related subfamily, member 2	KCNB2	8q13.2	0.895925	0.104075
ST4 MYCN NA	32359_at	WNT1 inducible signaling pathway protein 1	WISP1	8q24.1-q24.3	0.895925	0.104075
ST4 MYCN NA	40269_at	PRP18 pre-mRNA processing factor 18 homolog (S. cerevisiae)	PRPF18	10p13	0.895925	0.104075
ST4 MYCN NA	40915_r_at	cell division cycle 2, G1 to S and G2 to M	CDC2	10q21.1	0.895925	0.104075
ST4 MYCN NA	33919_at	tetraspanin 4	TSPAN4	11p15.5	0.895925	0.104075
ST4 MYCN NA	35255_at	Importin 7	IPO7	11p15.4	0.895925	0.104075
ST4 MYCN NA	39471_at	cell cycle associated protein 1	CAPRIN1	11p13	0.895925	0.104075
ST4 MYCN NA	32190_at	fatty acid desaturase 2	FADS2	11q12-q13.1	0.895925	0.104075
ST4 MYCN NA	41719_i_at	fatty acid desaturase 1	FADS1	11q12.2-q13.1	0.895925	0.104075
ST4 MYCN NA	36951_at	mitochondrial ribosomal protein L49	MRPL49	11q13	0.895925	0.104075
ST4 MYCN NA	36645_at	v-rel reticuloendotheliosis viral oncogene homolog A, nuclear factor of kappa light polypeptide gene enhancer in B-cells 3, p65 (avian)	RELA	11q13	0.895925	0.104075
ST4 MYCN NA	39262_at	SAC3 domain containing 1	SAC3D1	11q13.1	0.895925	0.104075
ST4 MYCN NA	38663_at	barrier to autointegration factor 1	BANF1	11q13.1	0.895925	0.104075
ST4 MYCN NA	33706_at	squamous cell carcinoma antigen recognized by T cells	SART1	11q13.1	0.895925	0.104075
ST4 MYCN NA	41862_at	non-SMC condensin II complex, subunit D3	NCAPD3	11q25	0.895925	0.104075
ST4 MYCN NA	37666_at	proteasome (prosome, macropain) subunit, beta type, 5	PSMB5	14q11.2	0.895925	0.104075
ST4 MYCN NA	37370_i_at	nuclear factor of activated T-cells, cytoplasmic, calcineurin-dependent 4	NFATC4	14q11.2	0.895925	0.104075
ST4 MYCN NA	39774_at	oxidase (cytochrome c) assembly 1-like	OXA1L	14q11.2	0.895925	0.104075
ST4 MYCN NA	36122_at	proteasome (prosome, macropain) subunit, alpha type, 6	PSMA6	14q13	0.895925	0.104075
ST4 MYCN NA	37315_f_at	E2F-associated phosphoprotein	EAPP	14q13.1	0.895925	0.104075
ST4 MYCN NA	39228_at	serologically defined colon cancer antigen 1	SDCCAG1	14q22	0.895925	0.104075
ST4 MYCN NA	32803_at	cornichon homolog (Drosophila)	CNIH	14q22.2	0.895925	0.104075
ST4 MYCN NA	642_s_at	presenilin 1 (Alzheimer disease 3)	PSEN1	14q24.3	0.895925	0.104075
ST4 MYCN NA	37453_at	ClpX caseinolytic peptidase X homolog (E. coli)	CLPX	15q22.2-q22.3	0.895925	0.104075
ST4 MYCN NA	36397_at	cholinergic receptor, nicotinic, alpha 5	CHRNA5	15q24	0.895925	0.104075
ST4 MYCN NA	33288_i_at	zinc finger protein 263	ZNF263	16p13.3	0.895925	0.104075
ST4 MYCN NA	31906_at	heat shock factor binding protein 1	HSBP1	16q23.3	0.895925	0.104075
ST4 MYCN NA	39073_at	non-metastatic cells 1, protein (NM23A) expressed in	NME1	17q21.3	0.895925	0.104075
ST4 MYCN NA	40758_at	immature colon carcinoma transcript 1	ICT1	17q25.1	0.895925	0.104075
ST4 MYCN NA	38031_at	eukaryotic translation initiation factor 4A, isoform 3	EIF4A3	17q25.3	0.895925	0.104075
ST4 MYCN NA	37386_i_at	KDEL (Lys-Asp-Glu-Leu) endoplasmic reticulum protein retention receptor 1	KDELR1	19q13.3	0.895925	0.104075
ST4 MYCN NA	38349_at	itchy homolog E3 ubiquitin protein ligase (mouse)	ITCH	20q11.22-q11.23	0.895925	0.104075
ST4 MYCN NA	33259_at	semenogelin II	SEMG2	20q12-q13.1	0.895925	0.104075
ST4 MYCN NA	36699_at	Down syndrome cell adhesion molecule	DSCAM	21q22.2	0.895925	0.104075
ST4 MYCN NA	39003_at	pituitary tumor-transforming 1 interacting protein	PTTG1IP	21q22.3	0.895925	0.104075
ST4 MYCN NA	38599_s_at	family with sequence similarity 50, member A	FAM50A	Xq28	0.895925	0.104075
ST4 MYCN NA	667_at	arginine vasopressin receptor 2 (nephrogenic diabetes insipidus)	AVPR2	Xq28	0.895925	0.104075
ST4 MYCN NA	171_at	von Hippel-Lindau binding protein 1	VBP1	Xq28	0.895925	0.104075
ST4s	486_at	caspase 9, apoptosis-related cysteine peptidase	CASP9	1p36.3-p36.1	0.895925	0.104075
ST4s	487_g_at	caspase 9, apoptosis-related cysteine peptidase	CASP9	1p36.3-p36.1	0.895925	0.104075
ST4s	39171_at	catenin, beta interacting protein 1	CTNNBIP1	1p36.22	0.895925	0.104075
ST4s	35783_at	vesicle-associated membrane protein 3 (cellubrevin)	VAMP3	1p36.23	0.895925	0.104075
ST4s	34200_at	chloride channel 6	CLCN6	1p36	0.895925	0.104075
ST4s	37620_at	TAF12 RNA polymerase II, TATA box binding protein (TBP)-associated factor, 20kDa	TAF12	1p35.3	0.895925	0.104075
ST4s	38685_at	syntaxin 12	STX12	1p35-p34.1	0.895925	0.104075
ST4s	36960_at	polyhomeotic homolog 2 (Drosophila)	PHC2	1p34.3	0.895925	0.104075
ST4s	34705_at	trafficking protein particle complex 3	TRAPPC3	1p34.3	0.895925	0.104075
ST4s	38308_g_at	neurochondrin	NCDN	1p34.3	0.895925	0.104075
ST4s	37832_at	methylmalonic aciduria (cobalamin deficiency) cblC type, with homocystinuria	MMACHC	1p34.1	0.895925	0.104075
ST4s	35299_at	MAP kinase interacting serine/threonine kinase 1	MKNK1	1p33	0.895925	0.104075
ST4s	34023_at	Fc fragment of IgE, high affinity I, receptor for; alpha polypeptide	FCER1A	1q23	0.895925	0.104075
ST4s	32732_at	mitochondrial ribosomal protein S14	MRPS14	1q23-q25	0.895925	0.104075
ST4s	1846_at	lectin, galactoside-binding, soluble, 8 (galectin 8)	LGALS8	1q42-q43	0.895925	0.104075
ST4s	33388_at	testis expressed 261	TEX261	2p13.3	0.895925	0.104075
ST4s	39845_at	HtrA serine peptidase 2	HTRA2	2p12	0.895925	0.104075
ST4s	459_s_at	bridging integrator 1	BIN1	2q14	0.895925	0.104075
ST4s	34719_at	glutaminase	GLS	2q32-q34	0.895925	0.104075
ST4s	1971_g_at	fragile histidine triad gene	FHIT	3p14.2	0.895925	0.104075
ST4s	39124_r_at	transient receptor potential cation channel, subfamily C, member 1	TRPC1	3q22-q24	0.895925	0.104075
ST4s	40530_at	amyloid beta (A4) precursor protein-binding, family B, member 2	APBB2	4p14-p13	0.895925	0.104075
ST4s	40611_s_at	Zinc finger RNA binding protein	ZFR	5p13.3	0.895925	0.104075
ST4s	36260_at	protein geranylgeranyltransferase type I, beta subunit	PGGT1B	5q22.3	0.895925	0.104075
ST4s	35029_at	tripartite motif-containing 31	TRIM31	6p21.3	0.895925	0.104075
ST4s	32781_f_at	dystonin	DST	6p12.1	0.895925	0.104075
ST4s	1472_g_at	v-myb myeloblastosis viral oncogene homolog (avian)	MYB	6q22-q23	0.895925	0.104075
ST4s	33113_at	Cbp/p300-interacting transactivator, with Glu/Asp-rich carboxy-terminal domain, 2	CITED2	6q23.3	0.895925	0.104075
ST4s	38113_at	spectrin repeat containing, nuclear envelope 1	SYNE1	6q25	0.895925	0.104075
ST4s	35152_at	receptor (G protein-coupled) activity modifying protein 3	RAMP3	7p13-p12	0.895925	0.104075
ST4s	32656_at	multiple PDZ domain protein	MPDZ	9p24-p22	0.895925	0.104075
ST4s	39978_at	hydroxysteroid (17-beta) dehydrogenase 3	HSD17B3	9q22	0.895925	0.104075
ST4s	38242_at	B-cell linker	BLNK	10q23.2-q23.33	0.895925	0.104075
ST4s	34420_at	uncoupling protein 3 (mitochondrial, proton carrier)	UCP3	11q13	0.895925	0.104075
ST4s	31405_at	melatonin receptor 1B	MTNR1B	11q21-q22	0.895925	0.104075
ST4s	1004_at	Burkitt lymphoma receptor 1, GTP binding protein (chemokine (C-X-C motif) receptor 5)	BLR1	11q23.3	0.895925	0.104075
ST4s	35449_at	killer cell lectin-like receptor subfamily B, member 1	KLRB1	12p13	0.895925	0.104075
ST4s	37093_at	26 serine protease	P11	12q13.1	0.895925	0.104075
ST4s	33115_at	homeobox C6	HOXC6	12q13.3	0.895925	0.104075
ST4s	35213_at	WW domain binding protein 4 (formin binding protein 21)	WBP4	13q14.11	0.895925	0.104075
ST4s	33613_at	Immunoglobulin heavy constant alpha 1	IGHA1	14q32.33	0.895925	0.104075
ST4s	987_g_at	cytochrome P450, family 19, subfamily A, polypeptide 1	CYP19A1	15q21.1	0.895925	0.104075
ST4s	1842_at	Oncogene Tls/Chop, Fusion Activated	FUS	16p11.2	0.895925	0.104075
ST4s	37180_at	phospholipase C, gamma 2 (phosphatidylinositol-specific)	PLCG2	16q24.1	0.895925	0.104075
ST4s	41151_at	skeletal muscle and kidney enriched inositol phosphatase	SKIP	17p13.3	0.895925	0.104075
ST4s	36328_at	sex hormone-binding globulin	SHBG	17p13-p12	0.895925	0.104075
ST4s	38653_at	peripheral myelin protein 22	PMP22	17p12-p11.2	0.895925	0.104075
ST4s	41006_at	UDP-GlcNAc:betaGal beta-1,3-N-acetylglucosaminyltransferase-like 1	B3GNTL1	17q25.3	0.895925	0.104075
ST4s	41385_at	erythrocyte membrane protein band 4.1-like 3	EPB41L3	18p11.32	0.895925	0.104075
ST4s	994_at	protein tyrosine phosphatase, receptor type, M	PTPRM	18p11.2	0.895925	0.104075
ST4s	40244_s_at	metallophosphoesterase 1	MPPE1	18p11.21	0.895925	0.104075
ST4s	34483_at	sialic acid binding Ig-like lectin 6	SIGLEC6	19q13.3	0.895925	0.104075
ST4s	40875_s_at	small nuclear ribonucleoprotein 70kDa polypeptide (RNP antigen)	SNRP70	19q13.3	0.895925	0.104075
ST4s	33530_at	carcinoembryonic antigen-related cell adhesion molecule 8	CEACAM8	19q13.2	0.895925	0.104075
ST4s	39825_at	solute carrier family 25 (mitochondrial carrier; citrate transporter), member 1	SLC25A1	22q11.21	0.895925	0.104075
ST4s	36231_at	phosphoinositide-3-kinase interacting protein 1	PIK3IP1	22q12.2	0.895925	0.104075
ST4s	31494_at	MRNA, clone:RES4-16			0.895925	0.104075
ST4s	32049_f_at	CDNA FLJ42849 fis, A-BRHIP2004902			0.895925	0.104075
ST4s	32926_at	MRNA; cDNA DKFZp564G222 (from clone DKFZp564G222)			0.895925	0.104075
